# Supplementary material for: High Dose IFN-β Activates GAF to Enhance Expression of ISGF3 Target Genes in MLE12 Epithelial Cells
Source: Front Immunol. 2021 Apr 9;12:651254. doi: 10.3389/fimmu.2021.651254 (PMC8062733; doi:10.3389/fimmu.2021.651254)
Supplement: Supplementary file 2 [file Table_1.xlsx]

## Sheet: mixedligand
TOP						BOTTOM
Name	BetaFC	GammaFC	MixedFC	Enhancement		Name	BetaFC	GammaFC	MixedFC	Enhancement
Ifit1bl1	6.19026	1.92065	22.4644	2.76965		Irf9	6.63038	5.42311	6.78417	0.562838
Ifit3	16.1364	3.50399	48.1707	2.45264		Irf5	1.07017	1.06715	1.25421	0.586814
Cxcl10	2.75412	22.5558	56.8802	2.24735		Sfxn2	1.86228	1.00884	1.75266	0.610445
Ifit1	38.4597	7.66935	103.077	2.23455		Btc	1.88003	1.06871	1.82287	0.618185
Rsad2	7.47191	1.6573	19.353	2.1199		Oas1c	2.42149	1.28421	2.31447	0.624571
Trim30a	3.50375	1.5591	9.77017	1.92978		B4galt5	1.55402	1.47727	1.92216	0.634106
Ifit2	2.15891	1.45828	6.88497	1.90341		Elf1	1.42375	1.20875	1.69172	0.642626
Cmpk2	15.5034	4.38617	35.4174	1.7807		Tdrd7	2.06069	1.11626	2.04627	0.6441
Gm5431	1.89333	1.85333	6.5419	1.74606		Mitd1	3.09523	2.61198	3.75581	0.658081
Phf11b	3.97957	2.32886	10.4496	1.65644		Ppm1k	1.31962	1.26132	1.70027	0.658783
Slfn8	8.55582	4.77989	21.5748	1.61782		Trim14	3.12082	1.56134	3.09232	0.660447
Gm12250	1.74844	48.2676	79.3015	1.58552		Trim25	3.20658	2.86847	4.03366	0.663972
Zbp1	1.36779	5.34692	10.1948	1.51828		Tcirg1	1.75286	1.37627	2.08517	0.666373
Isg15	44.9157	16.1524	91.3741	1.49626		Tor1aip2	1.95213	1.47204	2.2837	0.666937
Samd9l	9.27288	5.95999	22.3693	1.46849		Gm6548	3.49766	2.24802	3.8439	0.669006
Ifi44	8.50324	2.75763	16.3626	1.45305		Adar	3.45761	2.30005	3.88214	0.674256
Ifit3b	10.9957	2.47186	19.445	1.44384		Rnf31	2.25928	2.88877	3.46789	0.673632
Ccrl2	1.2714	3.492	6.77731	1.42279		Trim26	1.82047	1.53269	2.2592	0.673752
Oas2	2.808	2.173	7.042	1.41377		Tmem106a	2.11929	2.1136	2.86098	0.675892
Herc6	4.61621	4.63379	13.0574	1.41161		9530082P21Rik	1.19552	1.7362	1.99379	0.680076
Oas3	2.87773	1.40258	6.02982	1.40873		Asb13	1.29275	1.28087	1.7648	0.685724
Gm4951	2.627	18.119	29.009	1.39829		Trim56	2.28876	2.34873	3.21643	0.693571
Ifi204	3.49624	5.70272	12.8034	1.39183		Zup1	1.36223	1.36102	1.88892	0.693624
Mpeg1	2.95431	10.5837	18.7706	1.38651		Nub1	1.57604	2.36309	2.74615	0.697146
Ifi202b	4.39395	7.7368	16.6426	1.37193		N4bp1	1.54837	1.56109	2.17414	0.699205
Sp110	2.27444	3.03945	7.22813	1.36023		H2-K2	1.58887	1.51824	2.17781	0.700911
Oas1a	5.8973	2.10502	10.8463	1.3554		Slc25a22	1.57744	1.75493	2.33956	0.702071
Oasl2	23.7703	22.0556	61.3701	1.3392		Lgals8	1.54652	1.41864	2.08564	0.703381
Gm49342	1.33103	1.63412	3.96784	1.33816		Usp25	1.49191	1.40674	2.03799	0.703083
Nlrc5	2.90641	21.5831	32.5831	1.33049		H2-T10	1.67459	1.65115	2.35782	0.708958
Gbp9	2.81181	9.6001	16.4249	1.32332		Apobec3	1.50499	2.19879	2.69013	0.726319
Parp14	13.3728	17.7195	38.7613	1.24665		Lgals3bp	3.23548	1.92961	3.79401	0.734548
Ifi211	2.43654	3.21582	6.98161	1.23517		Tor1aip1	2.23806	1.41763	2.69945	0.738424
Gm20559	4.36908	2.7145	8.7034	1.22867		Hap1	2.16332	1.54889	2.73924	0.7379
Mx2	15.0019	2.12286	21.0362	1.22841		Myd88	1.17234	1.89988	2.27925	0.741893
Ddx60	4.32027	2.4761	8.29254	1.22014		Tapbp	1.60889	2.54526	3.08064	0.741581
Gbp5	1.29038	5.62692	8.42308	1.21768		Atp10a	1.70476	1.48881	2.3764	0.744122
Trafd1	1.45894	1.82072	3.9769	1.21259		Ddx58	8.03533	4.85097	9.64684	0.748612
Gbp2b	1.08132	5.58664	7.94482	1.19149		Ogfr	2.29185	2.59181	3.66657	0.750784
Ifi203	1.68893	3.55624	6.17838	1.17792		Optn	1.22171	1.39515	1.97216	0.753638
Cd274	1.60687	11.4192	15.2099	1.16765		Phf11c	1.61928	1.58258	2.42033	0.755913
Dhx58	8.4042	3.17922	13.5043	1.16583		Tlr2	1.26475	1.51723	2.11334	0.759653
H2-T-ps	1.65661	2.91415	5.32947	1.16599		Rnf114	1.46946	2.34615	2.93146	0.768281
Sp140	1.5	2.16307	4.25135	1.1606		AW011738	3.70754	1.71392	4.17625	0.770318
Gbp3	9.18273	43.3125	60.6635	1.1556		Bst2	4.01786	3.33797	5.6945	0.774148
